# Supplementary material for: Assessing the agreement of chronic lung disease of prematurity diagnosis between radiologists and clinical criteria
Source: Matern Health Neonatol Perinatol. 2024 Apr 5;10:8. doi: 10.1186/s40748-024-00178-4 (PMC10996264; doi:10.1186/s40748-024-00178-4)
Supplement: Supplementary file 1 — Supplementary Material 1 [file 40748_2024_178_MOESM1_ESM.xlsx]

## Sheet: Supplementary Table 1
Patient Code	Sex	Birthweight (kg)	Gestational age (weeks)	Length to discharge (ie total stay in hospital)	PMA at discharge (weeks)	Age of death (weeks PMA)	Cause of early death	Date of diagnosis/first inclusion in radiology report	Post-natal age at diagnosis/first inclusion in radiology report (weeks)	Post-menstrual age at diagnosis/first inclusion in radiology report	CLD Mentioned in Background Before Impression	Oxygen at 28 days post-natal (yes/no)	Cumulative days oxygen ≥ 28 days?	Date of 36 weeks PMA	Respiratory Support at 36 weeks PMA	Oxygen percentage at 36 weeks PMA	NC flow rate at 36 weeks PMA (L/min)	Respiratory Support at 40 weeks PMA	Oxygen percentage at 40 weeks PMA	NC flow rate at 40 weeks PMA (L/min)		Shennan	NICHD 2001	Isayama	NICHD 2018	Jensen	Oxygen at 28 days postnatal	Respiratory support at 36 weeks PMA	Oxygen or resp support at 36 weeks PMA	NICHD 2001 grade	NICHD 2018 grade	Jensen grade
1	Male	0.59	23.8571	29.1429	53	N/A	Still alive	2016-05-06	27	50.8571	No	Yes	Yes	2016-11-23	Invasive mechanical ventilation	33	N/A	Invasive mechanical ventilation	28	N/A		Yes	Yes	Yes	Yes	Yes	Yes	Yes	Yes	Severe	iii	Grade 3
2	Male	0.59	29.5714	31.7143	61.2857	N/A	Still alive	2018-12-24	18	47.5714	No	Yes	Yes	2019-07-16	Invasive mechanical ventilation	25	N/A	Invasive mechanical ventilation	25	N/A		Yes	Yes	Yes	Yes	Yes	Yes	Yes	Yes	Moderate	iii	Grade 3
3	Female	0.56	26.8571	41.7143	68.5714	N/A	Still alive	2017-12-03	30	56.8571	No	Yes	Yes	2018-06-16	Invasive mechanical ventilation	34	N/A	Invasive mechanical ventilation	54	N/A		Yes	Yes	Yes	Yes	Yes	Yes	Yes	Yes	Severe	iii	Grade 3
4	Male	0.67	23.5714	66.7143	90.2857	N/A	Still alive	2017-05-09	11	34.5714	No	Yes	Yes	2017-12-12	Invasive mechanical ventilation	100	N/A	Invasive mechanical ventilation	100	N/A		Yes	Yes	Yes	Yes	Yes	Yes	Yes	Yes	Severe	ii	Grade 3
5	Female	0.966	26.1429	8.71429	34.8571	34.8571	Respiratory	2017-08-06	46	72.1429	No	Yes	Yes	2018-02-01	Patient passed before 36wk	N/A	N/A	NR	NR	N/A		N/A	N/A	N/A	Yes	N/A	Yes	Yes	Yes	N/A	iiia	N/A
6	Female	0.508	24.1429	30.2857	54.4286	N/A	Still alive	2014-12-23	29	53.1429	No	Yes	Yes	2015-07-09	Invasive mechanical ventilation	47	N/A	Invasive mechanical ventilation	35	N/A		Yes	Yes	Yes	Yes	Yes	Yes	Yes	Yes	Severe	iii	Grade 3
7	Female	0.545	24	27.8571	51.8571	N/A	Still alive	2017-07-22	70	94	No	Yes	Yes	2017-12-27	Invasive mechanical ventilation	25	N/A	Invasive mechanical ventilation	21	N/A		Yes	Yes	Yes	Yes	Yes	Yes	Yes	Yes	Moderate	iii	Grade 3
8	Male	3.035	37.5714	8.85714	46.4286	N/A	Still alive	2022-10-03	45	82.5714	No	Yes	Yes	2023-03-21	Patient not born yet	N/A	N/A	Invasive mechanical ventilation	28	N/A		N/A	N/A	Yes	No	N/A	Yes	Yes	Yes	N/A	None	N/A
9	Male	0.5	25	40.1429	65.1429	65.1429	Respiratory	2021-03-10	19	44	No	Yes	Yes	2021-10-04	Invasive mechanical ventilation	60	N/A	Invasive mechanical ventilation	98	N/A		Yes	Yes	Yes	Yes	Yes	Yes	Yes	Yes	Severe	iii	Grade 3
10	Male	0.64	23.8571	88.8571	112.714	112.714	Respiratory	2020-04-12	28	51.8571	No	Yes	Yes	2020-10-29	Invasive mechanical ventilation	64	N/A	Invasive mechanical ventilation	50	N/A		Yes	Yes	Yes	Yes	Yes	Yes	Yes	Yes	Severe	iii	Grade 3
11	Male	1.2	28.8571	14.8571	43.7143	N/A	Still alive	2020-04-23	50	78.8571	No	Yes	Yes	2020-10-13	Invasive mechanical ventilation	89	N/A	Invasive mechanical ventilation	28	N/A		Yes	Yes	Yes	Yes	Yes	Yes	Yes	Yes	Severe	iii	Grade 3
12	Female	0.64	23.5714	48.5714	72.1429	N/A	Still alive	2020-01-02	35	58.5714	No	Yes	Yes	2020-07-13	Invasive mechanical ventilation	35	N/A	Invasive mechanical ventilation	35	N/A		Yes	Yes	Yes	Yes	Yes	Yes	Yes	Yes	Severe	iii	Grade 3
13	Male	0.615	23.4286	31.5714	55	N/A	Still alive	2020-01-13	57	80.4286	No	Yes	Yes	2020-07-02	Invasive mechanical ventilation	74	N/A	Invasive mechanical ventilation	30	N/A		Yes	Yes	Yes	Yes	Yes	Yes	Yes	Yes	Severe	iii	Grade 3
14	Male	0.481	24	13.7143	37.7143	N/A	Still alive	2017-08-16	31	55	No	Yes	Yes	2018-03-01	NC	21	2	None	N/A	N/A		Yes	Yes	No	Yes	Yes	Yes	Yes	Yes	Moderate	i	Grade 1
15	Female	0.65	25.7143	NR	NR	N/A	Still alive	2016-04-19	69	94.7143	Yes	Yes	Yes	2016-09-23	Invasive mechanical ventilation	31	N/A	NR	NR	N/A		Yes	Yes	N/A	Yes	Yes	Yes	Yes	Yes	Severe	iii	Grade 3
16	Male	0.985	25.1429	35.2857	60.4286	N/A	Still alive	2020-12-18	32	57.1429	Yes	Yes	Yes	2021-06-30	Invasive mechanical ventilation	45	N/A	Invasive mechanical ventilation	45	N/A		Yes	Yes	Yes	Yes	Yes	Yes	Yes	Yes	Severe	iii	Grade 3
17	Female	0.475	26	48.4286	74.4286	N/A	Still alive	2020-08-20	66	92	No	NR	NR	2021-01-27	Invasive mechanical ventilation	100	N/A	Invasive mechanical ventilation	60	N/A		Yes	No	Yes	Yes	Yes	N/A	Yes	N/A	N/A	iii	Grade 3
18	Male	0.75	23.1429	16.8571	40	N/A	Still alive	2020-04-04	70	93.1429	No	Yes	Yes	2020-09-09	Invasive mechanical ventilation	40	N/A	Noninvasive continuous PPV (CPAP, etc)	24	N/A		Yes	Yes	Yes	Yes	Yes	Yes	Yes	Yes	Severe	iii	Grade 3
19	Male	0.905	27	42.5714	69.5714	N/A	Still alive	2017-06-09	43	70	No	Yes	Yes	2017-12-08	Invasive mechanical ventilation	70	N/A	Invasive mechanical ventilation	87	N/A		Yes	Yes	Yes	Yes	Yes	Yes	Yes	Yes	Severe	iii	Grade 3
20	Female	0.78	25.2857	NR	N/A	N/A	Still alive	2023-03-27	110	135.286	No	Yes	Yes	2023-07-21	Noninvasive continuous PPV (CPAP, etc)	NR	N/A	Noninvasive continuous PPV (CPAP, etc)	0.36	N/A		N/A	N/A	Yes	No	Yes	Yes	Yes	Yes	N/A	None	Grade 2
21	Male	0.945	27.1429	19.7143	46.8571	N/A	Still alive	2022-01-09	56	83.1429	No	Yes	Yes	2022-06-26	Invasive mechanical ventilation	21	N/A	Invasive mechanical ventilation	23	N/A		Yes	Yes	Yes	Yes	Yes	Yes	Yes	Yes	Moderate	ii	Grade 3
22	Female	0.54	23.7143	57.8571	81.5714	N/A	Still alive	2020-11-07	17	40.7143	No	Yes	Yes	2021-06-06	Invasive mechanical ventilation	82	N/A	Invasive mechanical ventilation	55	N/A		Yes	Yes	Yes	Yes	Yes	Yes	Yes	Yes	Severe	iii	Grade 3
23	Male	0.7	24	36.5714	60.5714	N/A	Still alive	2020-06-21	24	48	No	Yes	Yes	2021-01-11	Invasive mechanical ventilation	24	N/A	Invasive mechanical ventilation	25	N/A		Yes	Yes	Yes	Yes	Yes	Yes	Yes	Yes	Moderate	iii	Grade 3
24	Male	0.82	25.8571	15.4286	41.2857	N/A	Still alive	2020-05-25	33	58.8571	No	Yes	Yes	2020-12-04	Invasive mechanical ventilation	24	N/A	NC	100	1		Yes	Yes	Yes	Yes	Yes	Yes	Yes	Yes	Moderate	iii	Grade 3
25	Male	0.71	23.8571	34.2857	58.1429	N/A	Still alive	2020-01-16	45	68.8571	No	Yes	Yes	2020-07-17	Invasive mechanical ventilation	23	N/A	Invasive mechanical ventilation	21	N/A		Yes	Yes	Yes	Yes	Yes	Yes	Yes	Yes	Moderate	iii	Grade 3
26	Male	1.49	29.2857	20.8571	50.1429	50.1429	Respiratory	2020-01-07	31	60.2857	Yes	Yes	Yes	2020-07-16	Invasive mechanical ventilation	97	N/A	Invasive mechanical ventilation	70	N/A		Yes	Yes	Yes	Yes	Yes	Yes	Yes	Yes	Severe	iii	Grade 3
27	Male	1.95	29.1429	28	57.1429	57.1429	Respiratory	2017-11-11	25	54.1429	No	Yes	Yes	2018-05-27	Invasive mechanical ventilation	55	N/A	Invasive mechanical ventilation	35	N/A		Yes	Yes	Yes	Yes	Yes	Yes	Yes	Yes	Severe	iii	Grade 3
28	Female	0.845	28	32	60	N/A	Still alive	2017-11-13	125	153	Yes	Yes	Yes	2018-02-20	NC	NR	NR	NC	65	2		Yes	N/A	Yes	No	Yes	Yes	Yes	Yes	N/A	None	N/A
29	Female	0.565	23.8571	17.1429	41	N/A	Still alive	2017-10-16	27	50.8571	No	Yes	Yes	2018-05-05	Noninvasive continuous PPV (CPAP, etc)	23	N/A	NC	100	0.5		Yes	Yes	Yes	Yes	Yes	Yes	Yes	Yes	Moderate	i	Grade 2
30	Male	1.09	27	21.7143	48.7143	N/A	Still alive	2017-09-12	23	50	No	Yes	Yes	2018-04-02	Invasive mechanical ventilation	42	N/A	Invasive mechanical ventilation	24	N/A		Yes	Yes	Yes	Yes	Yes	Yes	Yes	Yes	Severe	iii	Grade 3
31	Male	0.575	24	16.7143	40.7143	N/A	Still alive	2023-02-26	100	124	Yes	Yes	Yes	2023-07-04	NC	21	0.125	Invasive mechanical ventilation	28	N/A		Yes	Yes	Yes	Yes	Yes	Yes	Yes	Yes	Moderate	i	Grade 1
32	Male	0.6	25.7143	45.1429	70.8571	N/A	Still alive	2022-12-01	99	124.714	No	Yes	Yes	2023-04-07	Invasive mechanical ventilation	NR	N/A	Invasive mechanical ventilation	35	N/A		Yes	N/A	Yes	No	Yes	Yes	Yes	Yes	N/A	None	N/A
33	Female	0.93	25.2857	24.7143	50	N/A	Still alive	2022-05-28	55	80.2857	Yes	Yes	Yes	2022-11-15	Invasive mechanical ventilation	40	N/A	Invasive mechanical ventilation	27	N/A		Yes	Yes	Yes	Yes	Yes	Yes	Yes	Yes	Severe	iii	Grade 3
34	Male	0.74	24.8571	9.14286	34	N/A	Still alive	2022-06-21	49	73.8571	No	Yes	Yes	2022-12-16	None	21	N/A	NR	NR	N/A		No	Yes	N/A	Yes	No	Yes	No	Yes	Mild	i	None
35	Male	0.74	25.8571	42	67.8571	N/A	Still alive	2022-04-16	86	111.857	Yes	Yes	Yes	2022-09-03	Noninvasive continuous PPV (CPAP, etc)	30	N/A	Invasive mechanical ventilation	60	N/A		Yes	Yes	Yes	Yes	Yes	Yes	Yes	Yes	Severe	i	Grade 2
36	Male	0.67	25.4286	8.14286	33.5714	N/A	Still alive	2022-05-19	38	63.4286	Yes	Yes	Yes	2022-11-23	Invasive mechanical ventilation	56	N/A	Invasive mechanical ventilation	45	N/A		Yes	Yes	Yes	Yes	Yes	Yes	Yes	Yes	Severe	iii	Grade 3
37	Female	1.3	34	13.2857	47.2857	N/A	Still alive	2021-12-13	41	75	No	Yes	Yes	2022-06-08	Invasive mechanical ventilation	21	N/A	Invasive mechanical ventilation	21	N/A		Yes	Yes	Yes	Yes	Yes	Yes	Yes	Yes	Moderate	iii	Grade 3
38	Male	0.68	24	21.1429	45.1429	N/A	Still alive	2021-09-22	35	59	No	Yes	Yes	2022-04-03	Invasive mechanical ventilation	30	N/A	Invasive mechanical ventilation	25	N/A		Yes	Yes	Yes	Yes	Yes	Yes	Yes	Yes	Severe	iii	Grade 3
39	Male	0.61	25.4286	NR	N/A	N/A	Still alive	2021-09-18	93	118.429	No	Yes	Yes	2022-01-29	Invasive mechanical ventilation	55	N/A	Invasive mechanical ventilation	58	N/A		Yes	Yes	Yes	Yes	Yes	Yes	Yes	Yes	Severe	iii	Grade 3
40	Male	1.53	29.2857	14.4286	43.7143	N/A	Still alive	2021-10-28	47	76.2857	No	Yes	Yes	2022-04-21	Invasive mechanical ventilation	22	N/A	NC	21	2		Yes	Yes	Yes	Yes	Yes	Yes	Yes	Yes	Moderate	iii	Grade 3
41	Male	0.595	24.2857	66.8571	91.1429	112.714	Non-respiratory	2021-05-18	30	54.2857	Yes	Yes	Yes	2021-12-01	Invasive mechanical ventilation	32	N/A	Invasive mechanical ventilation	23	N/A		Yes	Yes	Yes	Yes	Yes	Yes	Yes	Yes	Severe	iii	Grade 3
42	Male	2.5	33.7143	24.4286	58.1429	N/A	Still alive	2021-10-27	45	78.7143	No	No	No	2022-04-18	None	21	N/A	Noninvasive continuous PPV (CPAP, etc)	23	N/A		No	No	Yes	No	No	No	No	No	None	i	None
43	Male	0.57	22.1429	26	48.1429	N/A	Still alive	2021-08-02	13	35.1429	No	Yes	Yes	2022-03-06	Noninvasive continuous PPV (CPAP, etc)	28	N/A	NC	100	1		Yes	Yes	Yes	Yes	Yes	Yes	Yes	Yes	Moderate	i	Grade 2
44	Female	0.55	24	5.28571	29.2857	N/A	Still alive	2021-09-13	18	42	Yes	Yes	Yes	2022-04-11	NC	21	0.13	NR	NR	N/A		Yes	Yes	N/A	Yes	Yes	Yes	Yes	Yes	Moderate	i	Grade 1
45	Male	0.575	23.4286	20.5714	44	N/A	Still alive	2021-09-06	29	52.4286	No	Yes	Yes	2022-03-24	Noninvasive continuous PPV (CPAP, etc)	23	N/A	NC	21	1		Yes	Yes	Yes	Yes	Yes	Yes	Yes	Yes	Moderate	i	Grade 2
46	Male	2.245	27.1429	17	44.1429	N/A	Still alive	2021-08-31	58	85.1429	No	Yes	Yes	2022-02-13	Invasive mechanical ventilation	26	N/A	NC	100	1		Yes	Yes	Yes	Yes	Yes	Yes	Yes	Yes	Moderate	iii	Grade 3
47	Male	0.68	24.2857	35.5714	59.8571	N/A	Still alive	2021-05-08	20	44.2857	No	Yes	Yes	2021-12-01	Invasive mechanical ventilation	86	N/A	Invasive mechanical ventilation	40	N/A		Yes	Yes	Yes	Yes	Yes	Yes	Yes	Yes	Severe	ii	Grade 3
48	Male	0.64	23.7143	13	36.7143	N/A	Still alive	2021-07-12	82	105.714	No	Yes	Yes	2021-12-05	Noninvasive continuous PPV (CPAP, etc)	21	N/A	Noninvasive continuous PPV (CPAP, etc)	NR	N/A		Yes	Yes	Yes	Yes	Yes	Yes	Yes	Yes	Moderate	i	Grade 2
49	Male	0.55	23.5714	17.4286	41	N/A	Still alive	2021-07-01	107	130.571	No	Yes	Yes	2021-10-30	NC	21	0.5	Invasive mechanical ventilation	21	N/A		Yes	Yes	Yes	Yes	Yes	Yes	Yes	Yes	Moderate	i	Grade 1
50	Male	0.65	26.1429	54.8571	81	N/A	Still alive	2020-11-02	24	50.1429	No	Yes	Yes	2021-05-22	Invasive mechanical ventilation	70	N/A	Invasive mechanical ventilation	58	N/A		Yes	Yes	Yes	Yes	Yes	Yes	Yes	Yes	Severe	ii	Grade 3
51	Female	0.59	24	54.5714	78.5714	N/A	Still alive	2020-10-23	20	44	No	Yes	Yes	2021-05-19	Invasive mechanical ventilation	62	N/A	Invasive mechanical ventilation	38	N/A		Yes	Yes	Yes	Yes	Yes	Yes	Yes	Yes	Severe	iii	Grade 3
52	Male	0.98	26.1429	17.8571	44	N/A	Still alive	2020-11-21	117	143.143	No	Yes	Yes	2021-03-09	Invasive mechanical ventilation	23	N/A	NC	21	1		Yes	Yes	Yes	Yes	Yes	Yes	Yes	Yes	Moderate	iii	Grade 3
53	Female	0.518	24	24.7143	48.7143	N/A	Still alive	2020-10-10	31	55	No	Yes	Yes	2021-04-25	Invasive mechanical ventilation	23	N/A	NC	21	1		Yes	Yes	Yes	Yes	Yes	Yes	Yes	Yes	Moderate	iii	Grade 3
54	Male	0.71	24.5714	66	90.5714	167.429	Non-respiratory	2020-10-05	20	44.5714	No	Yes	Yes	2021-04-30	Invasive mechanical ventilation	30	N/A	Invasive mechanical ventilation	24	N/A		Yes	Yes	Yes	Yes	Yes	Yes	Yes	Yes	Severe	iii	Grade 3
55	Male	0.77	24.5714	15	39.5714	N/A	Still alive	2020-10-15	30	54.5714	No	Yes	Yes	2021-04-30	NC	25	2	NR	NR	N/A		Yes	Yes	N/A	Yes	Yes	Yes	Yes	Yes	Moderate	i	Grade 1
56	Male	0.97	30.5714	14.5714	45.1429	N/A	Still alive	2020-08-26	39	69.5714	No	Yes	Yes	2021-02-24	Noninvasive continuous PPV (CPAP, etc)	24	N/A	Noninvasive continuous PPV (CPAP, etc)	23	N/A		Yes	Yes	Yes	Yes	Yes	Yes	Yes	Yes	Moderate	i	Grade 2
57	Male	0.78	29.1429	31.2857	60.4286	60.4286	Respiratory	2020-07-17	101	130.143	No	Yes	Yes	2020-11-15	NC	30	3	NC	30	3		Yes	Yes	Yes	Yes	Yes	Yes	Yes	Yes	Severe	iii	Grade 2
58	Male	0.63	22.7143	36.2857	59	N/A	Still alive	2020-04-10	31	53.7143	No	Yes	Yes	2020-10-25	Invasive mechanical ventilation	21	N/A	Invasive mechanical ventilation	28	N/A		Yes	Yes	Yes	Yes	Yes	Yes	Yes	Yes	Moderate	ii	Grade 3
59	Female	0.655	27	19.7143	46.7143	N/A	Still alive	2020-06-13	91	118	No	Yes	Yes	2020-10-25	NC	21	1	Invasive mechanical ventilation	25	N/A		Yes	Yes	Yes	Yes	Yes	Yes	Yes	Yes	Moderate	i	Grade 1
60	Male	0.655	26.4286	16.1429	42.5714	N/A	Still alive	2020-06-08	42	68.4286	No	Yes	Yes	2020-12-08	Noninvasive continuous PPV (CPAP, etc)	23	N/A	Invasive mechanical ventilation	25	N/A		Yes	Yes	Yes	Yes	Yes	Yes	Yes	Yes	Moderate	i	Grade 2
61	Male	1.21	34	52	86	N/A	Still alive	2019-11-29	31	65	No	Yes	Yes	2020-06-03	Invasive mechanical ventilation	32	N/A	Invasive mechanical ventilation	30	N/A		Yes	Yes	Yes	Yes	Yes	Yes	Yes	Yes	Severe	iii	Grade 3
62	Female	0.695	25.2857	26.1429	51.4286	N/A	Still alive	2020-03-30	123	148.286	No	Yes	Yes	2020-07-11	Noninvasive continuous PPV (CPAP, etc)	NR	N/A	Invasive mechanical ventilation	21	N/A		N/A	N/A	Yes	No	Yes	Yes	Yes	Yes	N/A	None	Grade 2
63	Male	1.51	30.1429	46.2857	76.4286	N/A	Still alive	2020-01-28	58	88.1429	No	Yes	Yes	2020-07-09	Invasive mechanical ventilation	21	N/A	Invasive mechanical ventilation	28	N/A		Yes	Yes	Yes	Yes	Yes	Yes	Yes	Yes	Moderate	iii	Grade 3
64	Male	0.575	23.1429	47.5714	70.7143	N/A	Still alive	2020-04-03	26	49.1429	No	Yes	Yes	2020-10-22	Invasive mechanical ventilation	30	N/A	Noninvasive continuous PPV (CPAP, etc)	23	N/A		Yes	Yes	Yes	Yes	Yes	Yes	Yes	Yes	Severe	iii	Grade 3
65	Male	0.51	25.5714	35.1429	60.7143	N/A	Still alive	2020-01-07	48	73.5714	Yes	Yes	Yes	2020-07-03	Invasive mechanical ventilation	78	N/A	Invasive mechanical ventilation	37	N/A		Yes	Yes	Yes	Yes	Yes	Yes	Yes	Yes	Severe	ii	Grade 3
66	Male	0.9	25.1429	25.1429	50.2857	N/A	Still alive	2019-11-06	31	56.1429	Yes	Yes	Yes	2020-05-19	Invasive mechanical ventilation	30	N/A	Noninvasive continuous PPV (CPAP, etc)	27	N/A		Yes	Yes	Yes	Yes	Yes	Yes	Yes	Yes	Severe	iii	Grade 3
67	Male	0.605	25	38.2857	63.2857	N/A	Still alive	2019-12-21	98	123	No	Yes	Yes	2020-04-28	Invasive mechanical ventilation	40	N/A	Invasive mechanical ventilation	23	N/A		Yes	Yes	Yes	Yes	Yes	Yes	Yes	Yes	Severe	iii	Grade 3
68	Male	0.7	24.7143	14.8571	39.5714	N/A	Still alive	2019-12-04	82	106.714	No	Yes	Yes	2020-04-27	None	21	N/A	None	21	N/A		No	Yes	No	No	No	Yes	No	Yes	Mild	None	None
69	Female	0.41	24.8571	40.1429	65	N/A	Still alive	2019-08-28	112	136.857	No	Yes	Yes	2019-12-21	Invasive mechanical ventilation	NR	N/A	Invasive mechanical ventilation	NR	N/A		Yes	N/A	Yes	Yes	Yes	Yes	Yes	Yes	N/A	iii	Grade 3
70	Female	1.265	28.7143	20.1429	48.8571	N/A	Still alive	2019-02-21	45	73.7143	No	Yes	Yes	2019-08-18	Invasive mechanical ventilation	92	N/A	Invasive mechanical ventilation	28	N/A		Yes	Yes	Yes	Yes	Yes	Yes	Yes	Yes	Severe	ii	Grade 3
71	Female	0.54	23.7143	36.1429	59.8571	N/A	Still alive	2018-05-21	63	86.7143	No	Yes	Yes	2018-11-02	Invasive mechanical ventilation	65	N/A	Invasive mechanical ventilation	65	N/A		Yes	Yes	Yes	Yes	Yes	Yes	Yes	Yes	Severe	iii	Grade 3
72	Female	NR	39	17.1429	56.1429	N/A	Still alive	2020-02-05	37	76	No	No	No	2020-07-30	None	21	N/A	None	21	N/A		No	No	No	No	No	No	No	No	None	None	None
73	Male	1.15	28.7143	33.5714	62.2857	N/A	Still alive	2019-06-19	86	114.714	Yes	Yes	Yes	2019-11-03	Invasive mechanical ventilation	NR	N/A	Invasive mechanical ventilation	50	N/A		N/A	N/A	Yes	Yes	Yes	Yes	Yes	Yes	N/A	iii	Grade 3
74	Male	0.52	27.2857	13.4286	40.7143	40.7143	Respiratory	2015-02-16	83	110.286	No	Yes	Yes	2015-07-07	Invasive mechanical ventilation	40	N/A	Invasive mechanical ventilation	85	N/A		Yes	Yes	Yes	Yes	Yes	Yes	Yes	Yes	Severe	iii	Grade 3
75	Female	0.8	24.8571	11.2857	36.1429	N/A	Still alive	2023-01-05	31	55.8571	No	Yes	Yes	2023-07-20	Noninvasive continuous PPV (CPAP, etc)	28	N/A	Noninvasive continuous PPV (CPAP, etc)	26	N/A		Yes	Yes	Yes	Yes	Yes	Yes	Yes	Yes	Moderate	i	Grade 2
76	Male	0.59	26.1429	47.2857	73.4286	73.4286	Respiratory	2022-11-29	153	179.143	Yes	Yes	Yes	2023-02-07	Invasive mechanical ventilation	NR	N/A	Invasive mechanical ventilation	NR	N/A		Yes	N/A	Yes	Yes	Yes	Yes	Yes	Yes	N/A	iii	Grade 3
77	Male	0.77	24.5714	29.1429	53.7143	N/A	Still alive	2022-11-01	99	123.571	Yes	Yes	Yes	2023-03-09	Invasive mechanical ventilation	NR	N/A	Invasive mechanical ventilation	34	N/A		Yes	N/A	Yes	Yes	Yes	Yes	Yes	Yes	N/A	iii	Grade 3
78	Male	0.895	29.7143	12	41.7143	41.7143	Respiratory	2022-10-17	78	107.714	Yes	Yes	Yes	2023-03-10	Invasive mechanical ventilation	NR	N/A	Invasive mechanical ventilation	65	N/A		Yes	N/A	Yes	Yes	Yes	Yes	Yes	Yes	N/A	iii	Grade 3
79	Male	2.6	26.1429	20.7143	46.8571	46.8571	Respiratory	2020-10-13	111	137.143	No	Yes	Yes	2021-02-04	Noninvasive continuous PPV (CPAP, etc)	NR	N/A	Noninvasive continuous PPV (CPAP, etc)	50	N/A		Yes	N/A	Yes	Yes	Yes	Yes	Yes	Yes	N/A	iii	Grade 2
80	Male	1.05	27.5714	25.1429	52.7143	N/A	Still alive	2018-11-26	22	49.5714	No	Yes	Yes	2019-06-16	Invasive mechanical ventilation	33	N/A	Invasive mechanical ventilation	34	N/A		Yes	Yes	Yes	Yes	Yes	Yes	Yes	Yes	Severe	iii	Grade 3
81	Male	0.95	28.8571	21	49.8571	N/A	Still alive	2023-03-24	32	60.8571	No	Yes	Yes	2023-10-01	Invasive mechanical ventilation	30	N/A	Noninvasive continuous PPV (CPAP, etc)	25	N/A		Yes	Yes	Yes	Yes	Yes	Yes	Yes	Yes	Severe	iii	Grade 3
82	Male	0.795	27.7143	9.28571	37	37	Respiratory	2022-10-01	47	74.7143	No	Yes	Yes	2023-03-27	Invasive mechanical ventilation	52	N/A	Patient passed before 40wk	NR	N/A		Yes	Yes	N/A	Yes	Yes	Yes	Yes	Yes	Severe	iii	Grade 3
83	Male	0.85	25.8571	4.85714	30.7143	30.7143	Respiratory	2022-02-16	33	58.8571	No	Yes	Yes	2022-08-28	Patient passed before 36wk	NA	N/A	Patient passed before 40wk	NR	N/A		N/A	N/A	N/A	Yes	N/A	Yes	Yes	Yes	N/A	iiia	N/A
84	Female	0.57	23.5714	23.8571	47.4286	N/A	Still alive	2021-05-26	148	171.571	Yes	Yes	Yes	2021-08-14	Noninvasive continuous PPV (CPAP, etc)	NR	N/A	NC	NR	NR		Yes	N/A	Yes	Yes	Yes	Yes	Yes	Yes	N/A	i	Grade 2
85	Male	1.2	28.8571	27.8571	56.7143	56.7143	Respiratory	2020-12-13	136	164.857	Yes	Yes	Yes	2021-03-10	Invasive mechanical ventilation	NR	N/A	Invasive mechanical ventilation	NR	N/A		Yes	N/A	Yes	Yes	Yes	Yes	Yes	Yes	N/A	iii	Grade 3
86	Female	1.89	28.5714	14.2857	42.8571	N/A	Still alive	2016-03-16	60	88.5714	No	Yes	Yes	2016-08-26	Invasive mechanical ventilation	35	N/A	Invasive mechanical ventilation	27	N/A		Yes	Yes	Yes	Yes	Yes	Yes	Yes	Yes	Severe	iii	Grade 3
87	Male	0.87	25.5714	39.7143	65.2857	N/A	Still alive	2015-10-28	137	162.571	Yes	Yes	Yes	2016-01-25	Noninvasive continuous PPV (CPAP, etc)	NR	N/A	Invasive mechanical ventilation	NR	N/A		Yes	N/A	Yes	Yes	Yes	Yes	Yes	Yes	N/A	i	Grade 2
88	Male	0.715	26.1429	6.14286	32.2857	32.2857	Respiratory	2022-08-23	10	36.1429	No	Yes	Yes	2023-03-26	Patient passed before 36wk	NR	N/A	Patient passed before 40wk	N/A	N/A		N/A	N/A	N/A	Yes	N/A	Yes	Yes	Yes	N/A	iiia	N/A
89	Male	1.025	28.7143	22.4286	51.1429	N/A	Still alive	2022-07-20	29	57.7143	No	Yes	Yes	2023-01-30	Noninvasive continuous PPV (CPAP, etc)	35	N/A	Noninvasive continuous PPV (CPAP, etc)	33	N/A		Yes	Yes	Yes	Yes	Yes	Yes	Yes	Yes	Severe	i	Grade 2
90	Female	0.66	23.4286	25.1429	48.5714	N/A	Still alive	2022-05-29	70	93.4286	Yes	Yes	Yes	2022-11-03	Invasive mechanical ventilation	21	N/A	NC	21	2		Yes	Yes	Yes	Yes	Yes	Yes	Yes	Yes	Moderate	iii	Grade 3
91	Male	0.61	24.2857	29	53.2857	N/A	Still alive	2022-05-10	46	70.2857	No	Yes	Yes	2022-11-07	Invasive mechanical ventilation	28	N/A	Invasive mechanical ventilation	21	N/A		Yes	Yes	Yes	Yes	Yes	Yes	Yes	Yes	Moderate	iii	Grade 3
92	Male	0.435	24.4286	16.1429	40.5714	N/A	Still alive	2021-03-07	96	120.429	Yes	Yes	Yes	2021-07-16	Noninvasive continuous PPV (CPAP, etc)	NR	N/A	Invasive mechanical ventilation	29	N/A		Yes	N/A	Yes	No	Yes	Yes	Yes	Yes	N/A	None	Grade 2
93	Male	2.35	33.8571	14.5714	48.4286	48.4286	Respiratory	2019-03-21	42	75.8571	No	Yes	Yes	2019-09-13	Invasive mechanical ventilation	NR	N/A	Invasive mechanical ventilation	30	N/A		Yes	N/A	Yes	Yes	Yes	Yes	Yes	Yes	N/A	iii	Grade 3
94	Male	0.445	27.1429	44.2857	71.4286	N/A	Still alive	2016-03-02	31	58.1429	No	Yes	Yes	2016-09-11	Invasive mechanical ventilation	26	N/A	Noninvasive continuous PPV (CPAP, etc)	21	N/A		Yes	Yes	Yes	Yes	Yes	Yes	Yes	Yes	Moderate	iii	Grade 3
95	Female	0.86	26.2857	11.8571	38.1429	38.1429	Respiratory	2015-10-17	31	57.2857	No	Yes	Yes	2016-04-28	Invasive mechanical ventilation	94	N/A	Patient passed before 40wk	21	N/A		Yes	Yes	N/A	Yes	Yes	Yes	Yes	Yes	Severe	iii	Grade 3
NR Not reported, N/A not applicable, CLD Chronic Lung Disease of Prematurity, NC Nasal cannula, PPV Positive pressure ventilation, CPAP Continuous positive airway pressure
